# Supplementary material for: Bacterial community structure and functional contributions to emergence of health or necrotizing enterocolitis in preterm infants
Source: Microbiome. 2013 Jul 10;1:20. doi: 10.1186/2049-2618-1-20 (PMC3971604; doi:10.1186/2049-2618-1-20)
Supplement: Additional file 1: Table S1 — Inventory of 16S rRNA-based libraries according to NEC and control groups. Table S2. Inventory of shotgun sequencing libraries according to NEC and control groups. Table S3. Shotgun read recruitment according to genome. [file 2049-2618-1-20-S1.xlsx]

## Sheet: Table S1
Sample name	Number of reads
Control1-Week2.1	2632
Control1-Week6up.1	3987
Control1-Week6up.2	2234
Control1-Week6up.3	3077
Control2-Week2.1	2537
Control2-Week2.2	2773
Control2-Week3-5.1	5336
Control2-Week3-5.2	5269
Control2-Week3-5.3	2976
Control2-Week6up.1	8307
Control2-Week6up.2	8255
Control2-Week6up.3	2627
Control3-Week2.1	9123
Control3-Week3-5.1	5545
Control3-Week3-5.2	6297
Control3-Week3-5.3	8805
Control3-Week6up.1	6183
Control3-Week6up.2	5141
Control3-Week6up.3	6302
Control4-Week2.1	5945
Control4-Week6up.1	11162
Control4-Week6up.2	8649
HomeControl-Week1	3972
HomeControl-Week2	11180
HomeControl-Week3	2919
HomeControl-Week4	6348
HomeControl-Week5	2516
HomeControl-Week6	2910
HomeControl-Week7	4625
HomeControl-Week8	7718
NEC1-Week2.1	1873
NEC1-Week3-5.1	5097
NEC1-Week6up.1	7234
NEC2-Week3-5.1	1830
NEC2-Week3-5.2	2280
NEC2-Week6up.1	2615
NEC2-Week6up.2	2096
NEC3-Week3-5.1	1043
NEC3-Week3-5.2	5530
NEC3-Week6up.1	15177
NEC3-Week6up.2	7681
NEC3-Week6up.3	18777
NEC4-Week2.1	2845
NEC4-Week2.2	2806
NEC4-Week3-5.1	7284
NEC4-Week3-5.2	13117
TOTAL	262635
AVERAGE	5709.46
STDEV	3750.33

## Sheet: Table S2
Metagenome Name	Upload: bp Count	Upload: Sequence Count	Artificial Duplicate Reads: Sequence Count	Post QC: bp Count	Post QC: Sequence Count
Healthy twin - time 1	3864850371	20326472	6115803	2636820587	13955987
Healthy twin - time 2	4221248266	22914780	7672641	2777793237	15193150
NEC twin - time 1	3580635764	19429521	5965563	2460811603	13403333
NEC twin - time 2 (pre-NEC)	4654272148	24921103	11162662	2553224667	13693045
AVERAGE	4.08025e+09	21897969	7.72917e+06	2.60716e+09	1.40614e+07
STDEV	4.63822e+08	2.49907e+06	2.4156e+06	1.34564e+08	787551

## Sheet: Table S3
	Metagenome Name
	Healthy twin - time 1	Healthy twin - time 2	NEC twin - time 1	NEC twin - time 2 (pre-NEC)	Average and standard deviation (%)
Escherichia coli str. K-12 substr. MG1655	2,169,130 (15.54%)	2,722,132 (17.92%)	1,898,520 (14.16%)	1,732,455 (12.65%)	15.07 ± 2.24
Shigella sp. D9	914,637 (6.55%)	1,168,385 (7.69%)	813,715 (6.07%)	742,460 (5.42%)	6.43 ± 0.96
Citrobacter koseri ATCC BAA-895	131,583 (0.94%)	166,328 (1.09%)	127,387 (0.95%)	118,044 (0.86%)	0.96 ± 0.10
Klebsiella pneumoniae subsp. pneumoniae MGH 78578	77,152 (0.55%)	109,044 (0.72%)	115,263 (0.86%)	69,483 (0.51%)	0.66 ± 0.16
Yersinia pestis biovar Orientalis str. PEXU2	34,865 (0.25%)	48,531 (0.32%)	30,880 (0.23%)	27,713 (0.20%)	0.25 ± 0.05
Cronobacter sakazakii ATCC BAA-894	31,715 (0.23%)	41,378 (0.27%)	32,592 (0.24%)	28,465 (0.21%)	0.24 ± 0.03
Total reads (post QC)	13955987	15193150	13403333	13693045	n/a
